# Supplementary material for: Genome Evolution of Filamentous Cyanobacterium Nostoc Species: From Facultative Symbiosis to Free Living
Source: Microorganisms. 2021 Sep 23;9(10):2015. doi: 10.3390/microorganisms9102015 (PMC8539589; doi:10.3390/microorganisms9102015)
Supplement: Supplementary file 1 [file microorganisms-09-02015-s001.zip]

Archive with 1 entries (1 files):
- microorganisms-1357503-supplementary.pdf
